# Supplementary material for: A chromosome-level genome assembly and annotation of the desert horned lizard, Phrynosoma platyrhinos, provides insight into chromosomal rearrangements among reptiles
Source: Gigascience. 2022 Feb 4;11:giab098. doi: 10.1093/gigascience/giab098 (PMC8848323; doi:10.1093/gigascience/giab098)
Supplement: giab098_Supplemental_Tables_and_Figures [file giab098_supplemental_tables_and_figures.zip]

Archive with 6 entries (6 files):
- FigureS1.jpg
- FigureS2a.jpg
- FigureS2b.jpg
- FigureS3.jpg
- FigureS4.jpg
- giab098_Supplemental_Tables.docx
